# Supplementary material for: Cellular and Genomic Features of Muscle Differentiation from Isogenic Fibroblasts and Myoblasts
Source: Cells. 2023 Aug 3;12(15):1995. doi: 10.3390/cells12151995 (PMC10417614; doi:10.3390/cells12151995)
Supplement: Supplementary file 1 [file cells-12-01995-s001.zip]

Archive with 2 entries (2 files):
- Benarroch 2023 Supp REVISED_2 230803.pdf
- Benarroch Table S3.pdf
